# Supplementary material for: Adipokine Levels and Glucose Metabolism Responses to the Acute Effects of High‐Intensity Interval Exercise (HIIE) and Moderate Intensity Continuous Exercise (MICE) in Prediabetic Obese Men
Source: Endocrinol Diabetes Metab. 2025 Nov 9;8(6):e70125. doi: 10.1002/edm2.70125 (PMC12597777; doi:10.1002/edm2.70125)
Supplement: Supplementary file 1 — Data S1: edm270125‐sup‐0001‐supinfo.zip. [file EDM2-8-e70125-s001.zip]

Archive with 7 entries (7 files):
- Glucose AUC baseline.prism
- Glucose AUC post Control.prism
- Glucose AUC post HIIE.prism
- Glucose AUC post MICE.prism
- Project Adiponectin.pzfx
- Project GDF-15.pzfx
- Project Leptin.pzfx
